# Supplementary material for: Barriers and facilitators of implementing interventions to improve appropriate antibiotic use in low- and middle-income countries: a systematic review based on the Consolidated Framework for Implementation Research
Source: Implement Sci. 2022 May 12;17:30. doi: 10.1186/s13012-022-01209-4 (PMC9096759; doi:10.1186/s13012-022-01209-4)
Supplement: Supplementary file 3 — Additional file 3. Summary table of included studies. [file 13012_2022_1209_MOESM3_ESM.xlsx]

## Sheet: Table 1
Additional file 3. Summary table of included studies
REF_ID	Authors	Year	Country of study	Study design	Settings	Target population	Intervention components	Behavior change wheel component
_005	A. Apisarnthanarak, K. Jantarathaneewat and D. J. Weber	2019	Thailand	Cross-sectional	Tertiary hospitals	Physicians	1. Implemention of preauthorization with or wihout prospective audit or feedback 2. Computerized support system 3. Treatment and surgical prophylaxis guidelines	Environmental restructuring Enablement Restriction
_010	A. Dehn Lunn	2018	India	Pre-post	Primary care facilities	Doctors	1. Audit prescribing and feedback 2. Eductional seminars and case-based discussion 3. Guideline development and implementation	Enablement Restriction Education
_019	A. J. Brink, A. P. Messina, D. van den Bergh, C. Feldman and G. A. Richards	2017	South Africa	Pre-post	Tertiary hospitals	Surgeons, anaesthetists, infection prevention practitioners, pharmacists, nurses	1. Training session about the Netcare PAP guideline with pharmacists and pharmacy managers 2. Pharmacist-driven, prospective audit and feedback 3. Subsequent training and workshops	Restriction Education Traning Enablement
_038	A. P. Phyo, H. H. Aung, M. M. M. Swe, F. Smithuis, P. H. Hlaing, P. Y. Cheah and E. A. Ashley	2020	Myanmar	Qualitative	Community	General public	The intervention was delivered using forum theatre techniques: 1. Story gathering workshops were held to identify common health issues related to participants’ experience of febrile illness. 2. The theatre group and the project team developed songs and plots for the forum theatre plays based on the two issues identified during the workshops. 3. Four key messages, based on the WHO’s World Antibiot…	Persuasion
_046	A. Sommanustweechai, V. Tangcharoensathien, K. Malathum, N. Sumpradit, N. Kiatying-Angsulee, N. Janejai and S. Jaroenpoj	2018	Thailand	Qualitative	All levels of health facilities Communities	Prescribers General public	Antibiotic stewardship and infection control in healthcare settings: 1. Enforcement of appropriate prescriotion practice 2. Reclassification of antibiotics 3. Promoting AS activities at all levels of health facilities Enhancing public awareness of antibiotic use: 1. Increases public knowledge, awareness on AMR, and proper use of antibiotics 2. Empowers civil society and communities on rational us…	Restriction Education Persuasion
_059	B. Smith	2020	Kyrgyz Republic	Case study	Primary care facilities Tertiary hospitals	Physicians	1. Training session about AS in all target districts over a period of 3 months 2. Developed and implemented a non-antibiotic prescription pad for common respiratory illnesses that allowed doctors to check one of the several common diagnoses,and make recommendations for prescriptions 3. Audit and feedback 4. Developed a clinical protocol for antibiotic prescribing	Training Enablement Education Restriction
_067	C. Karaali, M. Emiroglu, S. Atalay, I. Sert, A. Dursun, S. Kose, G. Akbulut and C. Aydin	2019	Turkey	Pre-post	Tertiary hospitals	Physicians	1. General survery team leaders provided practical training during ward rounds 2. The team leaders were asked to be models to other physicians by demonstrating that they were implementing AS principles as routine practice.	Training Modelling
_069	C. Liu, X. Zhang, X. Wang, X. Zhang, J. Wan and F. Zhong	2016	China	Cluster randomized trial	Primary care facilities	Physicians	1. Public availability of hospital's performance on prescription monthly, including the percentage of prescriptions requiring antibiotics or injections and the average expenditure of patients.	Persuasion
_087	D. Hamilton and I. Bugg	2018	Sierra Leone	Pre-post	Primary care facilities	Paramedical staff, such as community health officers who have received 3 years’ condensed medical education and provide frontline medical service to most rural areas	Development and implementation of antimicrobial guideline, through educating hospital staff and providing copies of gudielines in outpatient rooms	Restriction Education
_090	D. Musoke, G. B. Lubega, F. Niyongabo, F. E. Kitutu, L. Mugisha, S. Amir, C. Brandish, B. Y. Ng, J. O'Driscoll, K. Russell-Hobbs, D. Ikhile, L. Gibson, H. Kajumbula, I. M. Kizito and J. Winter	2020	Uganda	Cross-sectional	Tertiary hospitals Community	Health practitioners ( pharmacists, medical doctors, laboratory technicians, clinical officers, nurses, and veterinary practitioners), community health worker, animal health workers, school pupils and university students	1. Training workshops for health practitioners, animal health workers, and community health workers. 2. AMR awareness sessions and seminars among pupils and unversity students. 3. Establishment of One Health Communities of Practice to provide a platform for sharing resources, opportunities, and materials on AMR 4. Establishment of a Medicine and Therapeutics Committee in the hospital to support t…	Training Education Enablement
_095	D. van den Bergh, M. Mendelson, A. P. Messina, D. A. Goff, A. van Jaarsveld, R. Coetzee, Y. de Wet, E. Bronkhorst, N. Schellack, A. Brink, G. A. Richards and C. Feldman	2020	South Africa	Pre-post	Tertiary hospitals	Pharmacists and physicians	1. Training pharmacists to audit compliance with defined diagnostic and antibiotic treatment criteria. 2. A leadership team was formed to lead the study, including design of workshop content, facilitation of learning sessions, recruitment of pharmacists, and provision of support to participating pharmacists. 3. Audit and feedback	Restriction Enablement
_096	D. Y. F. Sing, Y. L. Boo, R. Mukhlis, P. W. Chin and F. K. Hoo	2016	Malaysia	Pre-post	Tertiary hospitals	Clinicians	1. Prospective audit antibioti prescriptions and feedback by pharmacists. 2. Preauthorization for restricted antimicrobials was implemented 3. Continuous medical education sessions highlighting topics in antimicrobial resistance trend and areas for practice improvements were conducted for hospital staff	Enablement Restriction Education
_099	E. Golali, M. Sistanizad, J. Salamzadeh, M. Haghighi and M. Solooki	2019	Iran	Pre-post	Tertiary hospitals	Physicians	1. Audit and feedback by pharmacists during teaching rounds	Enablement
_115	G. B. Gebretekle, T. G. Fenta, D. H. Mariam, W. Abebe, W. Amogne, A. Tenna, M. Libman, C. P. Yansouni and M. Semret	2018	Ethiopia	Mixed-methods: Cross-sectional survey and qualitative	Tertiary hospitals	Physicians, pharmacists	[Intervention not implemneted] Approaches that study participants suggested to implement AS programs included: 1. Education on antimicrobial therapy to medical and pharmacy staff 2. Active involvement of hospital infection prevention and control team 3. Develop new institutional guidelines for empiric antimicrobial use 4. Access to institution-specific antibiogram to treating teams 5. Access to i…	Education Enablement Restriction Environment restructuring
_129	H. K. Amdany and M. McMillan	2014	Kenya	Pre-post	Tertiary hospitals	Clinicians	Converting administration of metronidazole from IV to oral route therapy: 1. Regular education and on job training by the audit team members in respective departments. 2. Development of a quick reference check list as a guide and reminder. 3. Educating clinicians on the importance of documentation of all the actions taken during management of patients. 4. Timely procurement of pharmaceutical supp…	Education Training Enablment
_134	H. Sunartono, S. Suryawati, Y. S. Prabandari and H. Kusnanto	2018	Indonesia	Mixed-methods: cross-sectional chart review and qualitative	Primary care facilities	Doctors, nurses and midwives	1. Conducting interactional group discussions led by researchers, aiming to change the behavvior of PHC prescribers for not using excessive injections. 2. Impelemting training and workshops for doctors, nurses and midwives 3. Establishing PHC level teams that actively participated in medicine planning, routine reports, evaluation and feedback, and routine meeting to create peer group pressure for…	Education Training Enablement
_142	I. Brinkmann and D. Kibuule	2020	Namibia	Cross-sectional	Primary care facilities	Focual person who is involved in infection control	Implementation of antibiotic stewardship programmes, incuding 1. Monitoring and reporting antimicrobial resistance cases and prescribing 2. Training in antimicrobial use 3. Preventing the spread of infectious disease amongst patients and staff members	Enablement Training
_157	J. McKnight, O. Tosas-Auguet, M. Maina, M. Zosi, G. Kimemia, T. Onyango, M. English and C. Schultsz	2019	Kenya	Mixed-methods: corss-sectional survey and qualitative	Tertiary hospitals	Doctors, nurses, pharmacists	Antimicrobial stewardship policies and programs implemented in hospitals, such as: 1. Audit and feedback by pharmacists 2. Implementing guidelines for prescribing antibiotics	Enablement Restriction
_162	J. Sneddon, D. Afriyie, I. Sefah, A. Cockburn, F. Kerr, L. Byrne-Davis and E. Cameron	2020	Ghana	Pre-post	Tertiary hospitals	Pharmacists-led AS program targeting medical, pharmacy, nursing and laboratory staff	1. Establishing a local AS team in each hospital 2. Building capacity through provision of training sessions for a total of up to 25 professionals (medical, pharmacy, nursing and laboratory staff) in each hospital to deliver a local stewardship programme 3. Guideline posters were provided to all staff 4. a supported point prevalence survey (PPS) across each hospital to provide baseline surveillan…	Training Education Enablement Restriction
_165	J. Zhou and X. Ma	2019	China	Cross-sectional	Tertiary hospitals	Prescribers in hospitals	Interventions that were commonly imeplemented as part of antibiotic stewardship programs: 1. Classified management of antimicrobial agents 2. Post-prescription review with feedback 3. Implementation of guidelines 4. Pre-prescription review with feedback	Enablement Restriction
_167	K. B. von Pressentin, H. Swanepoel, J. J. S. Opie and L. S. Jenkins	2019	South Africa	Narrative description of implementation process	Tertiary hospitals	Physician and medical officers, pharmacists and nursing colleagues,	1. Weekly dedicated AS ward rounds by the audting AS team 2. A hospital-wide education program incorporating AS principles 3. Monitoring and evaluating prescriptions via six-monthly audits by the AS team 4. Clinical pathologist provided guidance to the clinical team via telephone, email and WhatsApp 5. Desining of a dedicated antimicrobial prescription chart to remind clinician of appropriate pre…	Education Enablement Environmental reconstructuring
_168	K. Baubie, C. Shaughnessy, L. Kostiuk, M. Varsha Joseph, N. Safdar, S. K. Singh, D. Siraj, A. Sethi and J. Keating	2019	India	Qualitative	Tertiary hospitals	Physicians, nurses, pharmacists and a clinical microbiologist.	Implemnetion of an antimicrobial stewardship program, including: 1. Audit and feedback on prescriptions 2. Estbalishing an AS committee for supervising the program and auditing	Enablement
_169	K. C. Iregbu, P. I. Nwajiobi-Princewill, N. Medugu, C. D. Umeokonkwo, N. S. Uwaezuoke, Y. J. Peter, I. N. Nwafia, C. Elikwu, S. A. Shettima, M. R. Suleiman, A. T. O. Awopeju, U. Udoh, N. Adedosu, A. Mohammed, P. Oshun, O. O. Oduyebo, A. Ekuma, M. M. Manga, I. I. Osaigbovo, C. J. Ejembi, C. N. Akujobi, S. O. Samuel and S. S. Taiwo	2021	Nigeria	Cross-sectional	Tertiary hospitals	Prescribers in hospitals	Common interventions that were impelmented in Nigerian hospitals as part of AS programs: 1. Establishing AS committees 2. Established laboratory facilities to support culture and sensitivity testing 3. Participated in the global point prevalence survey (Global-PPS) of antimicrobial use and resistance	Enablement Environment restructuring
_191	M. A. Ababneh, N. Issa and M. Alkhatatbeh	2017	Jordan	Cross-sectional	Tertiary hospitals	Prescribers in hospitals	Common interventions that were impelmented in Jordaninan hospitals as part of AS programs, such as: 1. Preauthorization for prescribing few broad spectrum antibiotics 2. Review appropriateness of antibiotics within 48 hours 3. Time-sensitive automatic stop orders for specified antibiotic prescriptions 4. Prospective audit with feedback	Restriction Enablement
_200	M. Chen, L. Wang, W. Chen, L. Zhang, H. Jiang and W. Mao	2014	China	Pre-post	Primary care facilities	Physicians	Eliminate primary care providers’ economic incentives to overprescribe or prescribe unnecessarily expensive drugs,	Enablement
_219	M. Purva, K. Surbhi, K. Omika, K. Sonal, G. Randeep, M. Rajesh, C. Misra Mahesh, G. Sunil, G. Rajni, S. Rushika, K. Subodh, S. Sushma, W. Naveet, G. Pramod, K. Arti, S. Manoj, C. Arunaloke, R. Pallab, B. Manisha, T. Neelam, R. Priscilla, K. Subaramani, J. Ebor, B. Veeraraghavan, R. Camilla, N. Vijayalakshmi, T. Vibhor, S. Kuldeep, K. Bhatia Pradeep, G. Neeraj, K. Daisy, V. Vimala, M. Chiranjay, K…	2019	India	Cross-sectional	Tertiary hospitals	Prescribers in hospitals	Common Interventions that were implemented as part of AS programs, including: 1. Reviewing the appropriateness of prescriptions 48 hours after initial orders 2. Approval by senior physicians or infectious disease specialists were needed for prescribing last-resort antimicrobials 3. Audit and feedback 4. Availability and impelmentation of guidelines for antibiotic prescriptions	Enablement Restriction
_222	M. Raheem, S. Anwaar, Z. Aziz, S. Ali Raja, N. Saif-Ur-Rehman and N. Mubarak	2020	Pakistan	Cross-sectional	Tertiary hospitals	Clinicians in outpatient departments	Core Elements of Outpatient Antibiotic Stewardship (CEOAS) includes: 1. Training 2. Requiring explicit written justification in the medical record for non-recommended antibiotic prescribing 3. Monitoring antibiotic prescribing	Training Enablement
_223	M. S. Haldeman, M. Shaffer, J. W. Hall, J. Bouchard, P. B. Bookstaver, S. C. Shealy, P. Kishimbo, G. Mbwanji, I. Mwakyula, D. Mwasomola, A. Nsojo and M. Seddon	2020	Tanzania	Cross-sectional	Tertiary hospitals	Clinicians	Developing and implementing a local guideline that accounted for variable patient populations, local resistance patterns, and local medication supply.	Restriction
_232	M. Verma, S. Kathirvel, T. Singh, N. Shafiq, J. P. Tripathy, S. B. Nagaraja, D. K. Chouhan, M. S. Dhillon, P. Arora, K. Jain and V. Gautam	2019	India	Pre-post	Tertiary hospitals	Physicians, residents, and nurses	1. Obtaining approval from a a senior consultant for prescribing certain higher antimicrobials by residents 2. Educating residents and nurses to influence their prescribing behaviour and to increase the acceptance of stewardship strategies. 3. Audit and feedback	Restriction Education Enablement
_245	N. Peiffer-Smadja, A. Poda, A.-S. Ouedraogo, J.-B. Guiard-Schmid, T. Delory, J. Le Bel, E. Bouvet, S. Lariven, P. Jeanmougin, R. Ahmad and F.-X. Lescure	2020	Multiple countries in West Africa (Burkina Faso, Togo, Senegal, Mali, Gabon, Guinea, Ivory Coast, Niger)	Cross-sectional	All levels of health facilities	Clinicians, nurses, midwives, and pharmacists	1. Development and implementation of Clinical Decision Support Systems (CDSS) to assist prescribers	Environmental restructuring
_247	N. Sayegh, S. Hallit, R. Hallit, N. Saleh and R. K. Zeidan	2021	Lebanon	Cross-sectional	Tertiary hospitals	Physicians	The Lebanese Ministry of Public Health (MoPH) enforced the implementation of evidence-based practices in hospitals to limit antibiotics misuse and overuse. interventions that were implemneted in the AS program included: 1.Ward rounds by infectious disease physicians or pharmacists 2. Audit and feedback antibiotic prescriptions 3. Requiring consultants with infectious disease physicians when presc…	Enablement Restriction Education
_249	N. Sumpradit, P. Chongtrakul, K. Anuwong, S. Pumtong, K. Kongsomboon, P. Butdeemee, J. Khonglormyati, S. Chomyong, P. Tongyoung, S. Losiriwat, P. Seesuk, P. Suwanwaree and V. Tangcharoensathien	2012	Thailand	Narrative description of a conceptual framework and its implementation	Primary care facilities Tertiary hospitals	Physicians, pharmacists, nurses	Education 1. Training on treatment guidelines and providing educaitonal material to facilitate behaviour change 2. Training trainers and ASU project managers 3. Providing education via social media and peers Managerial 1. Using a white light illuminator to examine the throat and improve diagnostic accuracy 2. Providing patients with accurate information before they see a doctor 3. Providing a gui…	Education Training Enablement Environmental restructuring Persuasion Restriction
_265	P. Mathew, J. Ranjalkar and S. J. Chandy	2020	India	Qualitative	Secondary hospitals in rural areas	Physicians	1. Outpatient: Educational intervention for physicians to rationalize use of antibiotics with a standard treatment algorithm for patients with uncomplicated Upper Respiratory Tract Infections 2. Inpatient: Educational intervention for physicians to consider patients for de-escalation of antibiotic therapy, 48 hours after admission to internal medicine ward	Education Enablement
_280	R. D. Joshi, M. Zervos, L. M. Kaljee, B. Shrestha, G. Maki, T. Prentiss, D. Bajracharya, K. Karki, N. Joshi and S. M. Rai	2019	Nepal	Pre-post	Tertiary hospitals	Physicians	1. Development and implementation of prescribing guidelines 2. Post-prescription review and feedback by physican champions 3. Provision of training to physicians	Restriction Enablement Training
_288	R. Lester, K. Haigh, E. E. Macpherson, D. G. Lalloo, R. Tolhurst, N. A. Feasey, A. Wood, H. Maheswaran, P. Bogue, S. Hanger, A. Kalizang'Oma, R. Heyderman, V. Srirathan, D. Kulapani, J. Mallewa, M. Nyirenda, C. P. Jewell and M. Gordon	2020	Malawi	Mixed-methods: pre-post chart review and qualitative	Tertiary hospitals	Clinicians, nursing managers, hospital directorship, pharmacists, and microbiologists	Development and implementation of a localized guideline for antibiotic prescription.	Restriction Enablement
_303	R. Rolfe, T. Sheng, J. Bollinger, C. Zhang, T. Ostbye, P. Kussin, C. W. Woods, C. Kwobah, S. Ali, F. Muro, F. Lyamuya, B. T. Mmbaga, A. Ruwanpathirana, C. Bodinayake, A. Nagahawatte, L. G. Tillekeratne, B. Piyasiri, R. Drew, D. J. Anderson and M. H. Watt	2021	Sri Lanka, Tanzania, Kenya	Qualitative	Tertiary hospitals	Physicians	[Implementation not implemented] Approaches that study participants suggested to implement AS programs included: 1. Development of guidelines and setting restrictions for appropriate use of antibiotics 2. Improviding documentation of the justification for prescribing antibiotics 3. Providing education regarding AS prescribing practice and resistance patterns.	Restriction Education
_305	R. Sirijatuphat, P. Nookeu and V. Thamlikitkul	2020	Thailand	Cross-sectional	Tertiary hospitals	Physicians	1. Development and implementation of a clinical practice guideline for antibiotic treatment in adults with community-acquired cellulitis. 2. The guideline was introduced by educational posters and brochures and interactive training sesssions	Resitrction Education Training
_316	S. Arparsrithongsagul, V. Kulsomboon and I. H. Zuckerman	2015	Thailand	Quasi experimental	Community	Village grocery owners	The intervention consisted of (a) communication about antibiotic knowledge with villagers, (b) investigation of availability of antibiotics in groceries, and (c) informing grocery owners if antibiotics were found in their grocery.	Education
_333	S. M. de Almeida, A. R. Marra, S. B. Wey, E. d. S. Victor, O. F. P. dos Santos and M. B. Edmond	2012	Brazil	Case-control	Tertiary hospitals	Clinicians in ICU	1. Development and implementation of a manual on surgical antibiotic prophylaxis by the Hospital Infection Control Committee 2. Messages about correct use of prophylactic antibiotic therapy were placed on the patients’ charts 3. Auditing the duration of antimicrobial prophylaxis of surgical patients by an ICU pharmacist and an infectious diseases physician	Restriction Environmental restructuring Enablement
_340	S. Ristic, D. Stanojevic, B. Miljkovic and S. Vezmar	2010	Serbia	Pre-post	Tertiary hospitals	Physicians	1. Development and implementation of a local clinical guideline for antibiotic prophylaxis in Caesarean delivery	Restriction
_350	S. Telfah, L. Nazer, M. Dirani and F. Daoud	2015	Jordan	Pre-post	Tertiary hospitals	Doctors	1. Revising the institutional guidelines for surgical antimicrobial prophylaxis 2. Providing education regarding appropriate use of antibiotics to prescribers 3. Assigning a clinical pharmacist to the surgical department to facilitate prescribing	Restriction Enablement Education
_360	V. Nampoothiri, A. S. Sudhir, M. V. Joseph, Z. Mohamed, V. Menon, E. Charani and S. Singh	2021	India	Cross-sectional	Tertiary hospitals	Doctors	Implementation and Development of A Clinical Pharmacist Driven AMS Programme. Interventions included: 1. Providing training and a clinical posting in AMS for pharmacy interns for a period of 2 months on a rotational basis 2. Auditing prescirptions and providing feedback to doctors by pharmacy interns 3. Development and implementation of dosing protocols by the AS team	Environmental restructuring Training Enablement Restriction
_369	X. Li, S. Zhu, Y. Liu, J. Yang, G. Yao, F. Qiu, H. Chen and Z. Yuan	2018	China	Pre-post	Tertiary hospitals	Doctors	1. Providing education sessions 2. Audit and feedback 3. Development and implementation of protocols for antibiotic prophylaxis	Restriction Education Enablement
_377	X. Wei, S. Deng, W. Zhang, Y. Huang, V. Haldane, C. Blacklock, M. Vergis, Z. Zhang, J. D. Walley, R. King, J. P. Hicks, J. Yin, G. Zou, Z. Jun, Q. Sun and M. Lin	2020	China	Mixed-methods: randonmized control and qualitative	Primary care facilities	Doctors, hospital directors, children caregivers	1. Providing training workshops for township hospital doctors 2. Development and implementation of guidelines for anibiotic presciption 3. Audit and feedback 4. Providing education leaflets and videos for patients' caregivers	Training Education Restriction Enablement
_392	Y. Wang, Y. Zhu, X. Liu, X. Xu, W. Fang and X. Li	2020	China	Quasi experimental	Secondary county hospitals	Doctors	Key components of county public hospital reform in Jiangsu province included: 1. Zero-markup policy on the sale of drugs: Removing the markup on the sale of drugs 2. Price adjustment policy on medical service: Increasing fees for consultations and skilled services 3. Finance subsidy policy on county public hospitals: Increasing the financial subsidies to county public hospitals 4. Payment reform …	Environmental restructuring
_395	Y. Zhang and K. Harvey	2006	China	Pre-post	Tertiary hospitals	Doctors	1. Development and implementation of a guideline for antibiotic prophylaxis adapted fro Australian guidelines 2. Providing education sessions to surgeons about surgical antibiotic prophylaxis	Restriction Education
_404	S. Ghebrehewet, W. Shepherd, E. Panford-Quainoo, S. Shantikumar, V. Decraene, R. Rajendran, et al.	2020	Ghana	Mixed-methods: corss-sectional chart review and qualitative	Primary care facilities	Doctors, nurses, pharmacists	1. Implementation of delayed prescribing model to reduce antibiotic prescription 2. Providing face-to-face discussion with patients to raise awareness and knowledge among patients 3. Providing traing sessions for staff in the outpatient department	Environmental restructuring Education Training
_405	A. Apisarnthanarak, S. Danchaivijitr, T. Khawcharoenporn, J. Limsrivilai, B. Warachan, T. C. Bailey, V. J. Fraser and M. Thammasart Univ Antibiotic	2006	Thailand	Cross-sectional	Tertiary hospitals	Doctors	1. Audit and feedback 2. Introduction of an antibiogram and antibiotic prescription forms; 3. Monthly education of medical students, residents in the departments of surgery, obstetrics and gynecology, and internal medicine; 4. Implemneting restrictions on specific antibiotic classes.	Enablement Environment restructuring Education Restriction
_417	E. Junaid, L. Jenkins, H. Swanepoel, Z. North and T. Gould	2018	South africa	Cross-sectional	Tertiary hospitals	Doctors	1. Weekly dedicated antibiotic stewardship ward rounds, attended by multi-professional teams of doctors, pharmacists and nurses and the clinical pathologist from the on-site NHLS laboratory 2. Provision of a dedicated prescription chart and audit tools for pharmacy, IPC and ward rounds 3. Regular multi-professional reviews with doctors, pharmacists, nurses, the clinical pathologist, management an…	Enablement Environment restructuring Education
_420	J. A. Applegate, S. Ahmed, M. Harrison, J. Callaghan-Koru, M. Mousumi, N. Begum, M. I. Moin, T. Joarder, S. Ahmed, J. George, D. K. Mitra, A. N. U. Ahmed, M. Shahidullah and A. H. Baqui	2020	Bangladesh	Mixed-methods: corss-sectional chart review and qualitative	Primary care facilities	Paramedic or medical assistant	1. Implementation of the infection management guidelines in Bangladesh 2. Building capacity of providers, and promoting awareness and community engagement with the public sector healthcare system	Restriction Training
_426	L. Mahmoudi, M. Ghouchani, M. Mahi-Birjand, A. Bananzadeh and A. Akbari	2019	Iran	Pre-post	Tertiary hospitals	Doctors	1. Revising the institutional guidelines for surgical antimicrobial prophylaxis 2. Assigning a clinical pharmacist to the surgical department to participate in ward rounds and conduct audit and feedback 3. Providing educational sessions and handouts that contained an abstract and general tips of the surgical antimicrobial prophylaxis guideline	Restriction Enablement Education
_439	S. Z. Butt, M. Ahmad, H. Saeed, Z. Saleem and Z. Javaid	2019	Pakistan	Quasi experimental	Tertiary hospitals	Doctors and nurses	Conducting training sessions for doctors and nurses to brief and discuss the standard treatment guidelines regarding the use of antibiotics for surgical prophylaxis.	Training
