# Supplementary material for: Barriers and facilitators of implementing interventions to improve appropriate antibiotic use in low- and middle-income countries: a systematic review based on the Consolidated Framework for Implementation Research
Source: Implement Sci. 2022 May 12;17:30. doi: 10.1186/s13012-022-01209-4 (PMC9096759; doi:10.1186/s13012-022-01209-4)
Supplement: Supplementary file 4 — Additional file 4. Summary of quality appraisal. [file 13012_2022_1209_MOESM4_ESM.xlsx]

## Sheet: Table
Additional file 4. Summary of quality appraisal
		SCREENING QUESTIONS (Yes/No/Can't tell)		1. QUALITATIVE STUDIES (Yes/No/Can't tell)					2. RANDOMIZED CONTROLLED TRIALS (Yes/No/Can't tell)					3. NON-RANDOMIZED STUDIES (Yes/No/Can't tell)					4. QUANTITATIVE DESCRIPTIVE STUDIES (Yes/No/Can't tell)					5. MIXED METHODS STUDIES (Yes/No/Can't tell)					Number of study quality indices with Risk of Bias
First author	Year	S1. Are there clear research questions?	S2. Do the collected data allow to address the research questions?	1.1. Is the qualitative approach appropriate to answer the research question?	1.2. Are the qualitative data collection methods adequate to address the research question?	1.3. Are the findings adequately derived from the data?	1.4. Is the interpretation of results sufficiently substantiated by data?	1.5. Is there coherence between qualitative data sources, collection, analysis and interpretation?	2.1. Is randomization appropriately performed?	2.2. Are the groups comparable at baseline?	2.3. Are there complete outcome data?	2.4. Are outcome assessors blinded to the intervention provided?	2.5 Did the participants adhere to the assigned intervention?	3.1. Are the participants representative of the target population?	3.2. Are measurements appropriate regarding both the outcome and intervention (or exposure)?	3.3. Are there complete outcome data?	3.4. Are the confounders accounted for in the design and analysis?	3.5. During the study period, is the intervention administered (or exposure occurred) as intended?	4.1. Is the sampling strategy relevant to address the research question?	4.2. Is the sample representative of the target population?	4.3. Are the measurements appropriate?	4.4. Is the risk of nonresponse bias low?	4.5. Is the statistical analysis appropriate to answer the research question?	5.1. Is there an adequate rationale for using a mixed methods design to address the research question?	5.2. Are the different components of the study effectively integrated to answer the research question?	5.3. Are the outputs of the integration of qualitative and quantitative components adequately interpreted?	5.4. Are divergences and inconsistencies between quantitative and qualitative results adequately addressed?	5.5. Do the different components of the study adhere to the quality criteria of each tradition of the methods involved?
QUALITATIVE STUDIES
A. P. Phyo, H. H. Aung, M. M. M. Swe, F. Smithuis, P. H. Hlaing, P. Y. Cheah and E. A. Ashley	2020	Yes	Yes	Yes	Yes	Yes	Yes	Yes																					0
A. Sommanustweechai, V. Tangcharoensathien, K. Malathum, N. Sumpradit, N. Kiatying-Angsulee, N. Janejai and S. Jaroenpoj	2018	Yes	Yes	Yes	Yes	No	No	Can't tell																					3
K. Baubie, C. Shaughnessy, L. Kostiuk, M. Varsha Joseph, N. Safdar, S. K. Singh, D. Siraj, A. Sethi and J. Keating	2019	Yes	Yes	Yes	Yes	Yes	Yes	Yes																					0
N. Peiffer-Smadja, A. Poda, A.-S. Ouedraogo, J.-B. Guiard-Schmid, T. Delory, J. Le Bel, E. Bouvet, S. Lariven, P. Jeanmougin, R. Ahmad and F.-X. Lescure	2020	Yes	Yes	Yes	Yes	Yes	Yes	Yes																					0
P. Mathew, J. Ranjalkar and S. J. Chandy	2020	Yes	Yes	Yes	No	Yes	Yes	Yes																					1
R. Rolfe, T. Sheng, J. Bollinger, C. Zhang, T. Ostbye, P. Kussin, C. W. Woods, C. Kwobah, S. Ali, F. Muro, F. Lyamuya, B. T. Mmbaga, A. Ruwanpathirana, C. Bodinayake, A. Nagahawatte, L. G. Tillekeratne, B. Piyasiri, R. Drew, D. J. Anderson and M. H. Watt	2021	Yes	Yes	Yes	Yes	Yes	Yes	Yes																					0
X. Wei, S. Deng, W. Zhang, Y. Huang, V. Haldane, C. Blacklock, M. Vergis, Z. Zhang, J. D. Walley, R. King, J. P. Hicks, J. Yin, G. Zou, Z. Jun, Q. Sun and M. Lin	2020	Yes	Yes	Yes	Yes	Yes	Yes	Yes																					0
RANDOMIZED CONTROL TRIALS
C. Liu, X. Zhang, X. Wang, X. Zhang, J. Wan and F. Zhong	2016	Yes	Yes						Can't tell	Yes	Yes	No	Yes																2
NON-RANDOMIZED STUDIES
A. Dehn Lunn	2018	Yes	Yes											Yes	Yes	Yes	No	No											2
A. J. Brink, A. P. Messina, D. van den Bergh, C. Feldman and G. A. Richards	2017	Yes	Yes											Can't tell	Yes	Can't tell	No	Yes											3
C. Karaali, M. Emiroglu, S. Atalay, I. Sert, A. Dursun, S. Kose, G. Akbulut and C. Aydin	2019	Yes	Yes											Yes	Yes	Yes	No	Yes											1
D. Hamilton and I. Bugg	2018	Yes	Yes											Yes	Yes	Yes	No	Yes											1
D. van den Bergh, M. Mendelson, A. P. Messina, D. A. Goff, A. van Jaarsveld, R. Coetzee, Y. de Wet, E. Bronkhorst, N. Schellack, A. Brink, G. A. Richards and C. Feldman	2020	Yes	Yes											Yes	Yes	No	Yes	Yes											1
D. Y. F. Sing, Y. L. Boo, R. Mukhlis, P. W. Chin and F. K. Hoo	2016	Yes	Yes											Yes	Yes	Can't tell	No	Yes											2
E. Golali, M. Sistanizad, J. Salamzadeh, M. Haghighi and M. Solooki	2019													Yes	Yes	No	No	No											3
H. K. Amdany and M. McMillan	2014	Yes	Yes											Can't tell	Yes	Yes	No	Yes											2
J. Sneddon, D. Afriyie, I. Sefah, A. Cockburn, F. Kerr, L. Byrne-Davis and E. Cameron	2020	Yes	Yes											Yes	Yes	Yes	No	Yes											1
M. Chen, L. Wang, W. Chen, L. Zhang, H. Jiang and W. Mao	2014	Yes	Yes											Yes	Yes	Yes	Yes	Yes											0
M. Verma, S. Kathirvel, T. Singh, N. Shafiq, J. P. Tripathy, S. B. Nagaraja, D. K. Chouhan, M. S. Dhillon, P. Arora, K. Jain and V. Gautam	2019	Yes	Yes											Yes	Yes	Yes	Yes	Yes											0
R. D. Joshi, M. Zervos, L. M. Kaljee, B. Shrestha, G. Maki, T. Prentiss, D. Bajracharya, K. Karki, N. Joshi and S. M. Rai	2019	Yes	Yes											Yes	Yes	Yes	No	Yes											1
S. Arparsrithongsagul, V. Kulsomboon and I. H. Zuckerman	2015	Yes	Yes											Yes	Yes	Yes	Yes	Yes											0
S. M. de Almeida, A. R. Marra, S. B. Wey, E. d. S. Victor, O. F. P. dos Santos and M. B. Edmond	2012	Yes	Yes											Yes	Yes	Yes	Yes	Yes											0
S. Ristic, D. Stanojevic, B. Miljkovic and S. Vezmar	2010	Yes	Yes											No	Yes	Yes	No	Yes											2
S. Telfah, L. Nazer, M. Dirani and F. Daoud	2015	Yes	Yes											Yes	Yes	Yes	No	Yes											1
X. Li, S. Zhu, Y. Liu, J. Yang, G. Yao, F. Qiu, H. Chen and Z. Yuan	2018	Yes	Yes											Yes	Yes	Yes	No	No											2
Y. Wang, Y. Zhu, X. Liu, X. Xu, W. Fang and X. Li	2020	Yes	Yes											Yes	Yes	Yes	No	No											2
Y. Zhang and K. Harvey	2006	No	No											No	Yes	Yes	No	Yes											4
A. Apisarnthanarak, S. Danchaivijitr, T. Khawcharoenporn, J. Limsrivilai, B. Warachan, T. C. Bailey, V. J. Fraser and M. Thammasart Univ Antibiotic	2006	Yes	Yes											Yes	Yes	No	No	Yes											2
L. Mahmoudi, M. Ghouchani, M. Mahi-Birjand, A. Bananzadeh and A. Akbari	2019	Yes	Yes											Yes	Yes	Yes	No	Yes											1
S. Z. Butt, M. Ahmad, H. Saeed, Z. Saleem and Z. Javaid	2019	Yes	Yes											Yes	Yes	Yes	No	Yes											1
QUANTITATIVE DESCRIPTIVE STUDIES
A. Apisarnthanarak, K. Jantarathaneewat and D. J. Weber	2019	Yes	Yes																Yes	Yes	Yes	Yes	Yes						0
I. Brinkmann and D. Kibuule	2020	Yes	No																Can't tell	Yes	Yes	Yes	No						3
J. Zhou and X. Ma	2019	Yes	Yes																Yes	Yes	Yes	No	Yes						1
K. C. Iregbu, P. I. Nwajiobi-Princewill, N. Medugu, C. D. Umeokonkwo, N. S. Uwaezuoke, Y. J. Peter, I. N. Nwafia, C. Elikwu, S. A. Shettima, M. R. Suleiman, A. T. O. Awopeju, U. Udoh, N. Adedosu, A. Mohammed, P. Oshun, O. O. Oduyebo, A. Ekuma, M. M. Manga, I. I. Osaigbovo, C. J. Ejembi, C. N. Akujobi, S. O. Samuel and S. S. Taiwo	2021	Yes	Yes																Yes	Yes	Yes	Yes	Yes						0
M. A. Ababneh, N. Issa and M. Alkhatatbeh	2017	Yes	Yes																Yes	Yes	Yes	No	Yes						1
M. Purva, K. Surbhi, K. Omika, K. Sonal, G. Randeep, M. Rajesh, C. Misra Mahesh, G. Sunil, G. Rajni, S. Rushika, K. Subodh, S. Sushma, W. Naveet, G. Pramod, K. Arti, S. Manoj, C. Arunaloke, R. Pallab, B. Manisha, T. Neelam, R. Priscilla, K. Subaramani, J. Ebor, B. Veeraraghavan, R. Camilla, N. Vijayalakshmi, T. Vibhor, S. Kuldeep, K. Bhatia Pradeep, G. Neeraj, K. Daisy, V. Vimala, M. Chiranjay, K…	2019	Yes	Yes																No	No	Yes	Yes	Can't tell						3
M. Raheem, S. Anwaar, Z. Aziz, S. Ali Raja, N. Saif-Ur-Rehman and N. Mubarak	2020	Yes	Yes																No	Yes	Yes	Yes	Can't tell						2
M. S. Haldeman, M. Shaffer, J. W. Hall, J. Bouchard, P. B. Bookstaver, S. C. Shealy, P. Kishimbo, G. Mbwanji, I. Mwakyula, D. Mwasomola, A. Nsojo and M. Seddon	2020	Yes	Yes																Can't tell	Yes	Yes	Can't tell	Yes						2
N. Sayegh, S. Hallit, R. Hallit, N. Saleh and R. K. Zeidan	2021	Yes	Yes																Yes	No	Yes	No	Yes						2
R. Sirijatuphat, P. Nookeu and V. Thamlikitkul	2020	Yes	Yes																Can't tell	Yes	Yes	Yes	No						2
V. Nampoothiri, A. S. Sudhir, M. V. Joseph, Z. Mohamed, V. Menon, E. Charani and S. Singh	2021	No	Can't tell																Yes	Yes	Yes	Yes	Yes						2
E. Junaid, L. Jenkins, H. Swanepoel, Z. North and T. Gould	2018	No	No																Can't tell	No	Yes	Can't tell	Can't tell						6
MIXED-METHODS STUDIES
D. Musoke, G. B. Lubega, F. Niyongabo, F. E. Kitutu, L. Mugisha, S. Amir, C. Brandish, B. Y. Ng, J. O'Driscoll, K. Russell-Hobbs, D. Ikhile, L. Gibson, H. Kajumbula, I. M. Kizito and J. Winter	2020	Yes	Yes																					No	Yes	Yes	Yes	Can't tell	2
G. B. Gebretekle, T. G. Fenta, D. H. Mariam, W. Abebe, W. Amogne, A. Tenna, M. Libman, C. P. Yansouni and M. Semret	2018	Yes	Yes																					Yes	No	Yes	Can't tell	Yes	2
H. Sunartono, S. Suryawati, Y. S. Prabandari and H. Kusnanto	2018	Yes	Yes																					No	Yes	Yes	Can't tell	No	3
J. McKnight, O. Tosas-Auguet, M. Maina, M. Zosi, G. Kimemia, T. Onyango, M. English and C. Schultsz	2019	Yes	Yes																					No	Yes	No	Can't tell	Yes	3
R. Lester, K. Haigh, E. E. Macpherson, D. G. Lalloo, R. Tolhurst, N. A. Feasey, A. Wood, H. Maheswaran, P. Bogue, S. Hanger, A. Kalizang'Oma, R. Heyderman, V. Srirathan, D. Kulapani, J. Mallewa, M. Nyirenda, C. P. Jewell and M. Gordon	2020	Yes	Yes																					Yes	Yes	Yes	Yes	Yes	0
S. Ghebrehewet et al.,	2020	Yes	Yes																					Yes	Yes	Yes	Yes	No	1
J. A. Applegate, S. Ahmed, M. Harrison, J. Callaghan-Koru, M. Mousumi, N. Begum, M. I. Moin, T. Joarder, S. Ahmed, J. George, D. K. Mitra, A. N. U. Ahmed, M. Shahidullah and A. H. Baqui	2020	Yes	Yes																					Yes	Yes	Yes	Yes	No	1
Studies unable to be assessed using the tool
B. Smith	2020
K. B. von Pressentin, H. Swanepoel, J. J. S. Opie and L. S. Jenkins	2019
N. Sumpradit, P. Chongtrakul, K. Anuwong, S. Pumtong, K. Kongsomboon, P. Butdeemee, J. Khonglormyati, S. Chomyong, P. Tongyoung, S. Losiriwat, P. Seesuk, P. Suwanwaree and V. Tangcharoensathien	2012
