# Supplementary material for: Barriers and facilitators of implementing interventions to improve appropriate antibiotic use in low- and middle-income countries: a systematic review based on the Consolidated Framework for Implementation Research
Source: Implement Sci. 2022 May 12;17:30. doi: 10.1186/s13012-022-01209-4 (PMC9096759; doi:10.1186/s13012-022-01209-4)
Supplement: Supplementary file 5 — Additional file 5. Summary of specific codes for barriers and facilitators based on the CFIR framework of the included studies. [file 13012_2022_1209_MOESM5_ESM.xlsx]

## Sheet: Full into
Additional file 5. Summary of specific codes for barriers and facilitators based on the CFIR framework of the included studies
ASPs: Antimicrobial stewardship programs; AS: antimicrobial stewardship
ARTICLE INFORMATION			BARRIERS AND FACILITATORS
REF_ID	Authors	Year	Codes (Barriers)	CFIR construct (Barriers)	Codes (Facilitators)	CFIR construct (Facilitator)
_005	A. Apisarnthanarak, K. Jantarathaneewat and D. J. Weber	2019	1. Lack of financial support for ASP activities and IT support 2. Shortage of mircobilogists and pharmacists to implement ASP 3. Absence of monitoring system for ASP process and outcomes 4. Lack of data on AMR pattern for developing localized guidelines	1. Inner setting: Available resources 2. Inner setting: Available resources (human) 3. Process: reflecting & evaluating 4. Intervention characteristics: evidence strength & quality	Not reported.	Not reported.
_010	A. Dehn Lunn	2018	Not reported.	Not reported.	1. Intervention was supported from senior management staff 2. Engaged staff in the development of strategies to address their concerns	1. Inner context: leadership engagement 2. Process: engaging
_019	A. J. Brink, A. P. Messina, D. van den Bergh, C. Feldman and G. A. Richards	2017	Not reported.	Not reported.	1. A multidiscplinary team of physicians, clinicians, and nurses was involved in implementation 2. Collaboartive learning approach was used in the intervention	1. Process: engaging 2. Intervention characteristics: design quality&packaging
_038	A. P. Phyo, H. H. Aung, M. M. M. Swe, F. Smithuis, P. H. Hlaing, P. Y. Cheah and E. A. Ashley	2020	1.People from othe religions were excluded from participating the intervention 2. Participants were too busy to attend intervention activities	1.Inner setting: culture 2. Inner setting: available resources (time)	1. Participants liked the innovative methods used for delivering the intervention 2. Community engagement activities helped empower participants 3. Leaders of the adiministrative authorities and communities were engaged in falitating the intervention	1. Intervention charateristics: design quality & packaging 2. Inner setting: leadership engagement 3. Charateristics of individuals: self-efficacy
_046	A. Sommanustweechai, V. Tangcharoensathien, K. Malathum, N. Sumpradit, N. Kiatying-Angsulee, N. Janejai and S. Jaroenpoj	2018	1. Lack of sustaining funding and surveillance infrastructure to support AS activities 2. Lack of consistent external policy 3. Lack coordinated governance strucutre to implement AS	1. Inner setting: available resources 2. Outer setting: external policy 3. Inner setting: structure characteristics	Not reported.	Not reported.
_059	B. Smith	2020	1. Lack of funding to implement intervention activities 2. Implementation limitations of the intervention prevents desirable behavior change 3. Shortage of physicians to implement the intervention 4. Physicians did not like nurses to review their notes 5. Organization leaders were often too busy to conduct audit 6. Intervention was developed in western context, thus having difficulty to be implem…	1. Inner setting: Available resources 2. Intervention characteristics: design quality&packaging 3. Inner setting: Available resources (human) 4. Inner setting: culture 5. Inner setting: available resources (time) 6. Inner setting: culture	1. The intervention was developed and organized by an experienced and well coordinated team of local and international stakeholders with mutual trust respect 2. The intervention received support from the Ministry of Health 3. Key local stakeholders were involved in the developing and delivering of the intervention 4. Digital tools (online database) was developed to facilitate implementation 5. Ne…	1. Inner setting: structure characteristics 2. Inner setting: networks&communication 3. Inner setting: leadership engagement 4. Inner setting: available reources (technical) 5. Intervention characteristics: evidence strength & quality
_067	C. Karaali, M. Emiroglu, S. Atalay, I. Sert, A. Dursun, S. Kose, G. Akbulut and C. Aydin	2019	1. Objections from participants who didn't want to be supervised or change behaviors 2.Only surgeons were involved in ASP 3. To avoid being audited, participants asked junior doctors to write prescriptions they wanted	1. Inner setting: implementation climate 2. Process: engaging 3. Characteristics of individuals: individual stage of change	1. Facility leaders were involved and acted as models, as their adherence to AS principles in routine practice positively affected other participants 2. Practical training did not require large investment of time, human resource, and fund 3. Practical training was delivered using innovative methods	1. Inner setting: leadership engagement 2. Intervention characteristics: cost 3. Intervention characteristics: design quality & packaging
_069	C. Liu, X. Zhang, X. Wang, X. Zhang, J. Wan and F. Zhong	2016	1. Patients' needs of antibiotics affected doctors' decisions on prescribing antibiotics	1. Outer setting: patient needs & resources	1. Patients and physicians preferred information released by an independent third party 2. Knowledge on medication use was included in the publicly released information to facilitate understanding. 3. A publicity strategy was used to facilitate access to intervention information	1. Intervention characteristics: evidence strength & quality 2. Intervention characteristics: design quality & packaging 3. Inner setting: Access to knowledge & information
_087	D. Hamilton and I. Bugg	2018	1. Written guidelines alone could not change behavior 2. Intervention was implemented for a short period of time	1. intervention charateristics: design quality & packaging 2. intervention charateristics: design quality & packaging	1. Availability of microbialogical services facilitated AS activities 2. Involving local staff improved owndership of the intervention, thus facilitating sustainability of the intervention 3. Recruiting a local champion could facilitate sustianability of the intervention by performing auditing and updating guidelines	1. Inner setting: structure characteristics 2. Intervention characteristics: intervention source 3. Process: Formally Appointed Internal Implementation Leaders
_090	D. Musoke, G. B. Lubega, F. Niyongabo, F. E. Kitutu, L. Mugisha, S. Amir, C. Brandish, B. Y. Ng, J. O'Driscoll, K. Russell-Hobbs, D. Ikhile, L. Gibson, H. Kajumbula, I. M. Kizito and J. Winter	2020	1. Shortage of essntial and quality drugs and lack of PPE 2. Inssuficient laboratory capacity to provide data on resistant pattern	1. Inner setting: structure characteristics 2. Inner setting: structure characteristics (infrastructure capacity)	1. Efforts were put into planning activities 2. Good communication with various stakeholders was ensured during implementation 3. Local stakeholders were involved in intervention development to ensure ownership, buy-in, and participation 4. Various stakeholders were also engaged during the implementation phase 4. Training material was adapted to the local context and delivered jointly by local an…	1. Process: planning 2. Inner setting: networks and communication 3. Intervention characteristics: intervention source 4. Inner setting: leadership engagement 5. Intervention characteristics: adaptability
_095	D. van den Bergh, M. Mendelson, A. P. Messina, D. A. Goff, A. van Jaarsveld, R. Coetzee, Y. de Wet, E. Bronkhorst, N. Schellack, A. Brink, G. A. Richards and C. Feldman	2020	1. Lack of knowledge in research and AS among intervention participants 2. It was difficult to work with different levels of administrative systems in academia hospitals during intervention implemnetation 3. Resources constraints 4. Professional boundaries and hierarchies were significant barriers to antibiotic stewardship	1. Characteristics of individuals: knowledge & beliefs about the intervention 2. Inner setting: structure characteristics 3. Inner setting: available resources 4. Inner setting: structure characteristics	1. Data on process outcomes were available which enabled evaluation and idetification of areas for improvement	1. Process: evaluation & reflection
_096	D. Y. F. Sing, Y. L. Boo, R. Mukhlis, P. W. Chin and F. K. Hoo	2016	1. Lack of sustainable funding for AS acitivites 2. Shortage of human resource for implementing the intervention: lack of full time pharmacists with ID training 3. It was difficult to collect and manage data for monitoring and evaluating the effectiveness of the intervention	1. Inner setting: available resources 2. Inner setting: available resources (human) 3. Process: evaluation & reflection	1. Participants had positive attitudes towards the intervention, thus becoming dedicated to facilitate the intervention 2. Implementation Involved multidisciplinary members 3. Proactive information sharing in the team ensured good communication between multidisciplinary team members 4. A coordinated and collaborative administrators facilitated the implementation	1. Characteristics of individuals: knowledge & beliefs about the intervention 2. Process: engaging 3. Inner setting: networks & communication 4. Inner setting: leadership engagement
_099	E. Golali, M. Sistanizad, J. Salamzadeh, M. Haghighi and M. Solooki	2019	1. Lack of resources for implementing the intervention 2. Clinians and pharmacists had heavy daily workload. Intervention activities added to their routine workload 3. Lack of standard measurements for appropriateness of treatment or effect of intervention	1. Inner setting: available resources 2. Inner setting: available resources (time) 3. Process: evaluation & reflection
_115	G. B. Gebretekle, T. G. Fenta, D. H. Mariam, W. Abebe, W. Amogne, A. Tenna, M. Libman, C. P. Yansouni and M. Semret	2018	1. AS activiteis were not supported by institutional or national policies 2. Prescribers were resistant to behavior change 3. Weak laboratory infrastructure was touted as a major obstacle for implemneting AS program 4. Physicians had insufficient infectious diseases expertise 5. A historical disconnect between pharmacists and physicians in the hospital 6. high turnover of clinical pharmacists wer…	1. Outer setting: external policy & incentives 2. Characteristics of individuals: Individual stage of change 3. Inner setting: structural characteristics (infrastructure capacity) 4. Characteristics of individuals: knowledge & beliefs about the intervention 5. Inner setting: culture 6. Inner setting: structural characteristics 7. Inner setting: culture	1. Perceived importance by participants 2. There were ongoing national initiatives to develop AS 3. Teaching environment and the exsiting prescribing hierachy were advantagous for AMS implementaiton 4. Goals and roles of key stakeholders needed to be defined clearly in advance .	1. Characteristics of individuals: knowledge & beliefs about the intervention 2. Outer setting: external policy & incentives 3. Inner setting: structural characteristics 4. Process: planning
_129	H. K. Amdany and M. McMillan	2014	1. Inadequate knowledge among health care providers on evidence based practice 2. Prescribers were resistant to changing practice 3. Inadequate documentation of prescription and administration for monitoring and evaluation 4. Lack of national clinical guideline of switching to oral therapy. 5. Shortage of inpatient pharmacists 6. Shortage of effective oral drugs alternative limited the prescribin…	1. Characteristics of individuals: knowledge & beliefs about the intervention 2. Characteristics of individuals: individual stage of change 3. Process: evaluation & reflection 4. Outer setting: external policty & incentives 5. Inner setting: available resources (human) 6. Inner setting: structural characteristics 7. Inner setting: available resources (time) 8. Inner setting: leadership engagement	Not reported.	Not reported.
_134	H. Sunartono, S. Suryawati, Y. S. Prabandari and H. Kusnanto	2018	Not reported.	Not reported.	1. Creating an environment that the participants could carry out the intended behaviors 2. Commitment of policymakers and stakeholders so that the intervention can be implemented optimally 3. Intervention was designed to be incorporated into the local system 4. Participants needed to be educated about the intervention 5. Good communication among implementers, staff, and other stakeholders 6. Regu…	1. Inner setting: structural characteristics 2. Inner setting: leadership engagement 3. Intervention characteristics: adaptability 4. Charateristics of individuals: knowledge & beliefs about the intervention 5. Inner setting: networks & communications 6. Process: evaluation & reflection 7. Process: engaging
_142	I. Brinkmann and D. Kibuule	2020	1. Facilities were lacking capacity and infrastructure to implement AS programs 2. Lack of national policies specific for antimicrobial use. There was no system to enforce the guidelines of rational antimicrobial use 3. Laboratory could not provide diagnostic results timely 4. Shortage of microbiologists to facilitate decision making on drug use 5. Lack of up to date information on AMR pattern in…	1. Inner setting: structure characteristics (infrastructure capacity) 2.Outer setting: external policy & incentives 3. Inner setting: structure characteristics (infrastructure capacity) 4. Inner setting: available resources (human) 5. Intervention characteristics: evidence stregnthe & quality 6. Inner setting: leadership engagement 7. Inner setting: available resources	1. Having committees to enforce policies that promote rational use of antibiotics 2. Educating and training staff members about the behavior change interventions 3. Updating policies of rational use of antibiotics 4. Providing a platform where health care professionals could communicate efficiently	1. Inner setting: structure characteristics 2. Inner setting: Access to Knowledge & Information 3. Intervention charateristics: Evidence Strength & Quality 4. inner setting: networks & communications
_157	J. McKnight, O. Tosas-Auguet, M. Maina, M. Zosi, G. Kimemia, T. Onyango, M. English and C. Schultsz	2019	1. Staff were lacking awareness of AS activities, as they regarded AS as a principle rather than an area of work 2. No budget for AS activities 3. Most hospitals had difficulties in maintaining full stock of antibiotics 4. Shortage of human resources to implement AS 5. Lack of infrastructure to provide auditable data	1. Charateristics of individuals: knowledge & beliefs about the intervention 2. Inner setting: available resources 3. Inner setting: structure characteristics 4. Inner setting: available resources (human) 5. Inner setting: Structure characteristics (infrastructure capacity)	1. Leveraging untapped resources and existing organizational structures could facilitate implementing AS activities 2. Involving pharmacists could help implement AS activities 3. Implementing national guidelines could change and standardize antibiotic use behaviors	1. Inner setting: available resources 2. Process: engaging 3. Outer setting: external policy & incentives
_162	J. Sneddon, D. Afriyie, I. Sefah, A. Cockburn, F. Kerr, L. Byrne-Davis and E. Cameron	2020	1. Limited human resources and funding available for AS activities 2. AS activities added workload for staff as they had busy routine work	1. Inner setting: available resources (human and financial) 2. Inner setting: available resources (time)	1. Establishing AS program in the hospitals was in line with the National action plan 2. Intervention was delivered by multiprofessional team and using interactive approach 3. Intervention was tailored to each hospitals' priorities 4. Intervention was agreed and developed by the local team in the hospital	1. Outer setting: external policy & incentives 2. Intervention characteristics: design quality & packaging 3. Intervention characteristics: adaptability 4. Intervention characteristics: intervention source
_165	J. Zhou and X. Ma	2019	1. Lack of formal infectious disease department and physicians 2. Lack of dianoses and management capability to implement AS activities and enforce guidelines 3. Lack of data on AMR patterns for developing localized guidelines 4. Lack of people with sufficient expertise to implement audition 5. Stakeholders were concerned with the suitability of current outcome indicators to evalaute the effectiv…	1. Inner setting: structural characteristics 2. Inner setting structural characteristics (infrastructure capacity) 3. Intervention characteristics: evidence strength & quality 4. Inner setting: available resources (human) 5. Process: evaluation & reflection	1. Leadership and team-work were key factors for successful implementation of AS program 2. Information system helped increase the efficiency of the program. 3. Administrative department facilitated effective implementation AS program 4. Effective implementation of AS required collaboration among different disciplines	1. Inner setting: leadership engagement 2. Inner setting: available resource (technical) 3. Inner setting: leadership engagement 4. Process: engaging
_167	K. B. von Pressentin, H. Swanepoel, J. J. S. Opie and L. S. Jenkins	2019	1. Lack of functional data management system for audit and feedback	1. Inner setting: Structure characteristics (infrastructure capacity)	1. Intervention relied on respectful and supportive environment. 2. Local implementation leaders driving regular AS ward rounds was essential 3. National guidelines were implemented, which informed the design the evaluation of the design	1. Inner setting: culture 2. Process: Formally Appointed Internal Implementation Leaders 3. Outer setting: external policy & incentives
_168	K. Baubie, C. Shaughnessy, L. Kostiuk, M. Varsha Joseph, N. Safdar, S. K. Singh, D. Siraj, A. Sethi and J. Keating	2019	1. Shortage of clinical pharmacists to implement AS activities 2. Physicians resisted to accept suggestions from pharmacists 3. Physicians were compelled to prescribe broad-spectrum because tertiary hospitals frequently treat patients who acquired resistan infection in primary care settings 4. Physicians had high workload, so they did not have time to evaluate each patient 5. Medical record syste…	1. Inner setting: available resources (human) 2. Inner setting: culture 3. Characteristics of individuals: other personal attributes (motivation) 4. Inner setting: available resources (time) 5. Inner setting: structure characteristics 6. Intervention characteristics: design quality & packaging 7. Outer setting: patient needs	1. Hospital administrative staff took leading roles in organizing and implementing ASP 2. Administrative staff made efforts to maintain good communication with participants and stakeholders 3. Establishing microbiology laboratory was key for AS activities (infrastructure building) 4. Antibiogram is a user friendly tool for selecting antibiotics based on hospital AMR pattern	1. Inner setting: leadership engagement 2. Inner setting: networks & communication 3. Inner setting: structural characteristics (infrastructure) 4. Inner setting: available resources (technical)
_169	K. C. Iregbu, P. I. Nwajiobi-Princewill, N. Medugu, C. D. Umeokonkwo, N. S. Uwaezuoke, Y. J. Peter, I. N. Nwafia, C. Elikwu, S. A. Shettima, M. R. Suleiman, A. T. O. Awopeju, U. Udoh, N. Adedosu, A. Mohammed, P. Oshun, O. O. Oduyebo, A. Ekuma, M. M. Manga, I. I. Osaigbovo, C. J. Ejembi, C. N. Akujobi, S. O. Samuel and S. S. Taiwo	2021	1. Lack of leadership commitment and support 2. Lack of resource allocation for AS activities, funding and IT facilities 3. Lack of policies on AS, as health system has not identified AMS as a priority 4. lack of committees or teams to steer and supervise the program 5. Staff had poor wareness of AS behaviors 6. Prescribers were resistent to the intervention 7. AS was not a priority within the ho…	1. Inner setting: leadership engagement 2. Inner setting: available resources (financial and technical) 3. Outer setting: external policy & incentives 4. Inner setting: structural characteristics 5. characteristics of individuals: knowledge & beliefs about the intervention 6. characteristics of individuals: Individual stage of change 7. Inner setting: relative priority 8. Inner setting: leadershi…	Not reported.	Not reported.
_191	M. A. Ababneh, N. Issa and M. Alkhatatbeh	2017	1. No budget was allocated to support AS activities 2. Shortage of infectious disease physicians to implement AS activities 3. Lack of localized guidelines based on local AMR pattern 4. Weak communication and dissemination of AS information within the teams that participated in AS activities.	1. Inner setting: available resources (financial) 2. Inner setting: available resources (human) 3. Intervention characteristics: evidence strength & quality 4. Inner setting: networks & communication	Not reported.	Not reported.
_200	M. Chen, L. Wang, W. Chen, L. Zhang, H. Jiang and W. Mao	2014	1. Lack of involvement of key stakeholders in policymaking 2. Tartgeted population were skeptical about the intervention and resisted changing prescribing behaviors 3. Physicians were pressured by patients to over prescribe antibiotics	1. Inner setting: Leadership engagement 2 . Characteristics of individuals: individual stage of change 3. Outer setting: patients needs & resources	1. Supply of quality antibiotics was needed 2. Training programs for physicians were needed to change their attitudes	1. Inner setting: structural characteristics 2. Intervention characteristics: design quality & packaging
_219	M. Purva, K. Surbhi, K. Omika, K. Sonal, G. Randeep, M. Rajesh, C. Misra Mahesh, G. Sunil, G. Rajni, S. Rushika, K. Subodh, S. Sushma, W. Naveet, G. Pramod, K. Arti, S. Manoj, C. Arunaloke, R. Pallab, B. Manisha, T. Neelam, R. Priscilla, K. Subaramani, J. Ebor, B. Veeraraghavan, R. Camilla, N. Vijayalakshmi, T. Vibhor, S. Kuldeep, K. Bhatia Pradeep, G. Neeraj, K. Daisy, V. Vimala, M. Chiranjay, K…	2019	1. Hospitals did not receive leadership support 2. Lack of financual support for AS activities , as well as human resource and IT support 3. Lack of systematic and administrative structure to implement AS programs 4. Monitoring hospital AMR patterns was needed 5. Mechanism of communication between pharmacists and infectious disease clinicians with treating physicians needed improvement 6. Lack of…	1. Inner setting: leadership engagement 2. Inner setting: available resources (financial, human, technical) 3. Inner setting: structural characteristics 4. Intervention characteristics: evidence strength & quality 5. Inner setting: networks & comminication 6. Inner setting: structural characteristics 7. Intervention characteristics: design quality & packaging	1. Availability of a uniform policy and detailed guidelines (eg. including dose and duration) 2. Simple policies that requires low invesment and can be incorporated into routine could be implemented easily.	1. Outer setting: external policy & incentives 2. Intervention characteristics: cost 3. Intervention characteristics: complexity
_222	M. Raheem, S. Anwaar, Z. Aziz, S. Ali Raja, N. Saif-Ur-Rehman and N. Mubarak	2020	1. Lack of resouces for AS activities, including financial, human resources 2. Complicated hierachies within hospitals 3. Lack of information system to track and report data on antibiotic consumption 4. National action plan had little influence on the practice adopted in individual hospitals	1. Inner setting: available resources 2. Inner setting: structural characteristics 3. Inner setting: strcutural characteristics 4. Outer setting: external policy & incentives	1. A dedicated focal person for coordinating AS activities and support hospital administration was needed 2. A multi-disciplinary team of healthcare professionals could help achieve AS objectives 3. Implementation of AS programs was largely determined by the national initiatives, the strength of commitment of policymakers 4. Implementation also needed senior leadership in hospitals and support of…	1. Process: Formally Appointed Internal Implementation Leaders 2. Process: engaging 3. Outer setting: external policy & incentives 4. Inner setting: leadership engagement 5. Outer setting: external policy & incentives
_223	M. S. Haldeman, M. Shaffer, J. W. Hall, J. Bouchard, P. B. Bookstaver, S. C. Shealy, P. Kishimbo, G. Mbwanji, I. Mwakyula, D. Mwasomola, A. Nsojo and M. Seddon	2020	1. Local data on AMR pattern was needed to guide the development of recommendations and guidelines, but it was difficult to obtain reliable resistance data in LMIC settings 2. Recommendations in guidelines sometimes could not be carried out when optimal and affordable treatment options were not always be available. 3. No low-cost systematic source to provide reliable data on antimicrobial consump…	1. Intervention characteristics: evidence strength & quality 2. Inner setting: structural characteristics 3. Inner setting: structural characteristics	1. Physicians lack of knowledge of AS, but identified AMR as a critical problem 2. The program was developed on existing partnership between interventional and local stakeholders. 3. Recognizing and mobilizing locally available resources for the intervention 4. Local staff in organizations were deployed to facilitate organizing and implementing the intervention 5. Building from existing instituti…	1. Characteristics of individuals: knowledge & beliefs about the intervention 2. Inner setting: networks & communication 3. Inner setting: available resources 4. Process: Formally Appointed Internal Implementation Leaders 5. Intervention characteristics: cost 6. Inner setting: networks & communication
_232	M. Verma, S. Kathirvel, T. Singh, N. Shafiq, J. P. Tripathy, S. B. Nagaraja, D. K. Chouhan, M. S. Dhillon, P. Arora, K. Jain and V. Gautam	2019	1. Lack of resources to implement infection control 2. Lack of electronic record system and in-hospital pharmacy to support AS activities 3. Frequent rotation of residents 4. Inadequate involvement of nursing staff in infection control practice 5. Clinicians were too busy to collect data required by the intervention 6. Inadequate orientation of treating doctors to principles of rational antimicro…	1. Inner setting: available resources 2. Inner setting: structural characteristics (infrastructure capacity) 3. Inner setting: structural characteristics 4. Inner setting: culture 5 Inner setting: available resource (time) 6. Inner setting: access to knowledge & information	Not reported.	Not reported.
_245	N. Peiffer-Smadja, A. Poda, A.-S. Ouedraogo, J.-B. Guiard-Schmid, T. Delory, J. Le Bel, E. Bouvet, S. Lariven, P. Jeanmougin, R. Ahmad and F.-X. Lescure	2020	1. Lack of epidemiological data on the prevalence and incidence of infectious diseases and local AMR pattern to formulate localized guidelines 2. Lack of national guidelines on AS practice 3. Limited availability of diagnostic tests and antibiotics to support AS activities 4. Lack of internet access and information technology inftrastructure 5. Health facilities operated independently and usually…	1. Intervention characteristics: evidence strength & quality 2. Outer setting: external policy & incentives 3. Inner setting: structural characteristics (infrastructure capacity) 4. Inner setting: structural characteristics (infrastructure capacity) 5. Inner setting: strucutral characteristics 6. Process: engaging 7. Characteristics of individuals: Knowledge & Beliefs about the Intervention 8. Ou…	1. Users were involved in developing the tool for intervention 2. The tool was easy to use 3. The tool gave users free access 4. Tailoring the CDSS to local capacity and infrastructure was needed 5. Involvement of relevant stakeholders, including health authorities, the Ministry of Health, scientific societies, the media, and opinion leader, was needed. 6. Pilot testing the electronic tool before…	1. Intervention characteristics: intervention source 2. Intervention characteristics: complexity 3. Intervention characteristics: cost 4. Intervention characteristics: adaptability 5. Inner setting: leadership engagement 6. Intervention characteristics: triability
_247	N. Sayegh, S. Hallit, R. Hallit, N. Saleh and R. K. Zeidan	2021	1. Physicians were resistant to comply with guidelines and prescribing policies 2. Minimal support of from the Ministry of Health and absence of national regulation and guidelines 3. Lack of training and education on AS activities 4. Lack of support and incentives among infectious diease physicians and pharmacists to initiate the program 5. Lack of leadership to promote AS activities and support …	1. Characteristics of individuals: individual stage of change 2. Outer setting: external policy & incentives 3. Inner setting: access to Knowledge & Information 4. Inner setting: implementation climate 5. Inner setting: leadership engagement 6. Inner setting: Available resources (human)	Not reported.	Not reported.
_249	N. Sumpradit, P. Chongtrakul, K. Anuwong, S. Pumtong, K. Kongsomboon, P. Butdeemee, J. Khonglormyati, S. Chomyong, P. Tongyoung, S. Losiriwat, P. Seesuk, P. Suwanwaree and V. Tangcharoensathien	2012	1. The intervention might not get sustainable support from key policymakers and national authorities 2. The intervention was less attractive to stakeholders in hospitals, because the intervention did not reduce costs and generate savings for hospitals 3. Physicians trained through the intervention often rotated to other settings 4. Resistance to change was common among physicians. 5. Organization…	1. Outer setting: external policy & incentives 2.Inner setting: compatability 3. Inner setting: structural characteristics 4. Characteristics of individuals: individual stage of change 5. Inner setting structural charateristics	1. The intervention was supported by national level authority, which facilitated nationwide scaling up of the intervention 2. Local partners are given full autonomy in designing culturally sensitive interventions and media materials 3. National policy movement on rational use of medicines offered oportunity to consolidate ASU and other initiatives on rational use of medicines	1. Inner setting: leadership engagement 2. Intervention characteristics: intervention source 2. Intervention characteristics: adaptability 4. Outer setting: external policy & incentives
_265	P. Mathew, J. Ranjalkar and S. J. Chandy	2020	1. Participants were concened about losing patients 2. Participants were not motivated enough to carry out the intervention 3. Lack of information on resistance pattern in the community to inform localized guidelines and intervention 4. Regulations on prescribed drugs were poorly enforced, thus patients can access antibiotics in pharmacies 5. Physicians were too busy to perform AS activities (eg.…	1. Characteristics of individuals: other personal attributes (motivation) 2. Characteristics of individuals: other personal attributes (motivation) 3. Intervention characteristics: evidence strength & quality 4. Outer setting: patients need & resources 5. Inner setting: available resources (time) 6. Inner setting: structural characteristics 7. Inner setting: structural characteristics 8. Interven…	1. National antibiotic use policy ensured an antibiotic policy in all hospitals 2. Use of incentives, such as award or titles, will help to motivate participants in performing AS activities 3. Availability of microbiology culture facility helped prescribers get a reliable picture of local antibiogram 4. Successful implementation of AS measures needed collective efforts from multidisciplinary team…	1. Outer setting: external policy & incentives 2. Inner setting: organizational incentives & rewards 3. Inner setting: structural characteristics (infrastructure) 4. Process: engaging 5. Inner setting: leadership engagement
_280	R. D. Joshi, M. Zervos, L. M. Kaljee, B. Shrestha, G. Maki, T. Prentiss, D. Bajracharya, K. Karki, N. Joshi and S. M. Rai	2019	1. Lack of capacity and infrastructure to impelement AS activities (eg. lab surveillance) 2. Lack of governance to support program coordination in the facility 3. Lack of external policy implemented across a broad spectrum of organizations.	1. Inner setting: structural characteristics 2. Inner setting: structural characteristics 3. Outer setting: external policy & incentives	1. There were national policy initiatives to develop programs to improve the awareness and capacity of implementing AS activities 2. The content and the mode of delivery were adapted to meet local contexts 3. Using scientifically validated evaluation strategies to determine effectiveness within specific settings 4. Local guidelines were developed based on locally available resources 5. Physician …	1. Outer setting: external policy & incentives 2. Intervention characteristics: adaptability 3. Process: Reflecting & evaluating 4. Intervention characteristics: adaptability 5. Process: Formally Appointed Internal Implementation Leaders 6. Inner setting: leadership engagement 7. Intervention characteristics: evidence strength & quality
_288	R. Lester, K. Haigh, E. E. Macpherson, D. G. Lalloo, R. Tolhurst, N. A. Feasey, A. Wood, H. Maheswaran, P. Bogue, S. Hanger, A. Kalizang'Oma, R. Heyderman, V. Srirathan, D. Kulapani, J. Mallewa, M. Nyirenda, C. P. Jewell and M. Gordon	2020	1. Limited access to comprehensive and quality supply of antibiotics and diagnosis 2. A rigid hierarchical structure frequently prohibited junior staff from challenging the prescribing decisions made by senior staff. 3. Clinicians regarded overprescription could be justified considering the clinical context	1. Inner setting: structural characteristics 2. Inner setting: culture 3. Characteristics of individuals: individual stage of change	1. Easy access to the guidelines and regular consultation using the phone-based guide 2. The department was involved in the inception and development of the guideline, which facilitated building trust in the guideline content 3.The guideline was developed based on the local AMR pattern 4. The introduction of the AS intervention promoted the awareness of AMR and prescribing behaviors among physici…	1. Inner setting: access to knowledge & information 2. Intervention characteristics: intervention source 3. Intervention characteristics: evidence strength & quality 4. Characteristics of individuals: knowledge & beliefs about the intervention
_303	R. Rolfe, T. Sheng, J. Bollinger, C. Zhang, T. Ostbye, P. Kussin, C. W. Woods, C. Kwobah, S. Ali, F. Muro, F. Lyamuya, B. T. Mmbaga, A. Ruwanpathirana, C. Bodinayake, A. Nagahawatte, L. G. Tillekeratne, B. Piyasiri, R. Drew, D. J. Anderson and M. H. Watt	2021	1. Limited information about local AMR patterns to inform localized guidelines and intervention 2. Physicians resisted changes to their routine practice 3. Physicians concerned about extra work and time for performing ASP activities 4. Patients were able to obtain antibiotics over the counter or in private facilities	1. Intervention characteristics: evidence strength & quality 2. Charateristics of individuals: individual stage of change 3. Inner setting: available resources (time) 4. Outer setting: patients needs & resources	1. Guidelines might facilitate behavior change in hospital settings 2. Involving key stakeholders in the program leadership 3. Improving education on AMR and AS activities among physicians and other clinical staff 4. Despite high laboratory capacity, local providers remained reliant on clinical judgement and empiric therapy. Improving the trust of clinical providers in the results provided by the…	1. Intervention characteristics: design quality & packaging 2. Inner setting: leadership engagement 3. Characteristics of individuals: knowledge & beliefs about the intervention 4. Inner setting: culture
_305	R. Sirijatuphat, P. Nookeu and V. Thamlikitkul	2020			1. Guideline was developed based on local AMR pattern 2. Guideline was concise and developed in local language 3. Guideline was disseminated via a wide range of communication methods and physicians were reminded of the gudieline in social media	1. Intervention characteristics: evidence strength & quality 2. Intervention characteristics: design quality & packaging 3. Inner setting: access to knowledge & information
_316	S. Arparsrithongsagul, V. Kulsomboon and I. H. Zuckerman	2015	1. Weak encorcement of existing regulations on retailers selling antibiotics without prescriptions.	1. Outer setting: external policy & incentives	1. Key community stakeholders were involved in the implementation and data collection.	1. Process: engaging
_333	S. M. de Almeida, A. R. Marra, S. B. Wey, E. d. S. Victor, O. F. P. dos Santos and M. B. Edmond	2012	Not reported.	Not reported.	1. Continuing education could increase reconitaion, acceptance, compliance and dissemination of protocols 2. Getting support of hospital managers 3. Good communication between team memebers was critical for the design and implementation of the intervention	1. Inner setting: access to knowledge & information 2. Inner setting: leadership engagement 3. Inner setting: networks & communication
_340	S. Ristic, D. Stanojevic, B. Miljkovic and S. Vezmar	2010	Not reported.	Not reported.	1. The guideline was developed by a team of experts, including national opnion leaders, based on high quality research evidence 2. The guideline was adapted to local context 3. The research team involved all hospital staff in promoting and dissemination of the guideline 4. The introduction of the guideline was supported by the chiefs of the medical department in the hospital	1. Intervention characteristics: evidence strength & quality 2. Intervention characteristics: adaptability 3. Process: engaging 4. Inner setting: leadership engagement
_350	S. Telfah, L. Nazer, M. Dirani and F. Daoud	2015	Not reported.	Not reported.	1. The guideline was clearly outlined and easy to use 2. Education sessions helped diisemination of the guideline 3. A clinical pharmacist was appointed to facilitate the implementation of the guideline	1. Intervention characteristics: design quality & packaging 2. Inner setting: access to knowledge & information 3. Process: formally appointed internal implementation leaders
_360	V. Nampoothiri, A. S. Sudhir, M. V. Joseph, Z. Mohamed, V. Menon, E. Charani and S. Singh	2021	1. Shortage of pharmacists to implement AS activities 2. Pharmacists were lacking the knowledge and skills to implement the program	1. Inner setting: available resources (human) 2. Characteristics of individuals: other personal attributes (individual capacity)	1. The AS program received consistent administrative support and support of participating doctors	1. Inner setting: implementation climate
_369	X. Li, S. Zhu, Y. Liu, J. Yang, G. Yao, F. Qiu, H. Chen and Z. Yuan	2018	1. Prescribers were uncomfortable with interference in their practice 2. The intervention resulted in unintended outcomes that led to medical disputes 3. Shortage of technical and administrative personnel to support the intervention 4. The review process by clinical pharmacists was highly time-consuming. 5. Lack of efficient information system to support antimicrobial selection and preventing dos…	1. Inner setting: implementation climate 2. Intervention characteristics: relative advantage 3. Inner setting: available resources (human) 4. Intervention characteristics: complexity 5. Inner setting: available resources (techinical) 6. Characteristics of individuals: knowledge & beliefs about the intervention 7. Characteristics of individuals: individual stage of change	1. Involving multidisciplinary participants helped sharing views about the protocols and contributing their expertise to optimize prescribing practice 2. The Chinese government set strict policies on antibiotics use in hospitals in 2011.	1. Process: engaging 2. outer setting: external policy & incentives
_377	X. Wei, S. Deng, W. Zhang, Y. Huang, V. Haldane, C. Blacklock, M. Vergis, Z. Zhang, J. D. Walley, R. King, J. P. Hicks, J. Yin, G. Zou, Z. Jun, Q. Sun and M. Lin	2020	1. Tension between doctors and patients during consultations could be a barrier to providing adequate antibiotic education for patients.	1. Inner setting: culture	1. Participants felt that the intervention activities were useful to improve knowledge and skills 2. Supports from the leadership helped behacvior change in longer term	1. Characteristics of individuals: knowledge & beliefs about the intervention 2. Inner setting: Leadership engagement
_392	Y. Wang, Y. Zhu, X. Liu, X. Xu, W. Fang and X. Li	2020	1. Unintended outcome of the internvetion: Policy on drug prices played counterproductive role to reduce antibioit use 2. No detailed guideline was provided in the policy documents	1. Intervention characteristics: relative advantage 2. Intervention characteristics: design quality & packaging
_395	Y. Zhang and K. Harvey	2006	1. Intervention implementers did not receive management support from higher level leadership 2. Stakeholders were concerned the quality and the authority of the guideline that was not developed by a national team of experts and approved by the Ministry of Health. 3. Hospitals' revenue largely came from drug sales. Actions to produce a more discriminating use of antibiotics would impact hospital r…	1. Inner setting: leadership engagement 2. Intervention characteristics: intervention source 3. Inner setting: compatibility 4. Characteristics of individuals: other personal attributes (capacity) 5. Characteristics of individuals: other personal attributes (motivation)	Not reported.	Not reported.
_404	S. Ghebrehewet, W. Shepherd, E. Panford-Quainoo, S. Shantikumar, V. Decraene, R. Rajendran, et al.	2020	1. Patients' needs influenced doctors' decisions on prescribing antibiotics: individuals would not wish to leave the outpatient department without a prescription of some nature	1. Outer setting: patient needs & resources	1. Education sessions helped staff and clinicians to know more about the intervention 2. Visible senior clinical leadership ensured clinicians buy-in to the new model	1. Inner setting: access to knowledge & information 2. Inner setting: leadership engagement
_405	A. Apisarnthanarak, S. Danchaivijitr, T. Khawcharoenporn, J. Limsrivilai, B. Warachan, T. C. Bailey, V. J. Fraser and M. Thammasart Univ Antibiotic	2006	Not reported.	Not reported.	1. Active involvement of infectious disease specialists in the program 2. Continous auditing and reinforcement of antibiotic use practice	1. Process: engaging 2. Process: reflecting & evaluating
_417	E. Junaid, L. Jenkins, H. Swanepoel, Z. North and T. Gould	2018	Not reported.	Not reported.	1. Antimicrobial stewardship was championed by the senior management staff 2. Leadership accountability facilitated coordination of AS activities and buy-in of the interventions from staff. 3. The AS performance in hospitals was regularly reported and feedback to stakeholders 4. Information on hospitals performance was available to all staff, which helped to raise awareness of the activities done…	1. Process: Formally Appointed Internal Implementation Leaders 2. Inner setting: leadership engagement 3. Process: reflecting & evaluating 4. Inner setting: access to knowledge & information
_420	J. A. Applegate, S. Ahmed, M. Harrison, J. Callaghan-Koru, M. Mousumi, N. Begum, M. I. Moin, T. Joarder, S. Ahmed, J. George, D. K. Mitra, A. N. U. Ahmed, M. Shahidullah and A. H. Baqui	2020	1. Physicians were pressured by patients' caregivers to prescrive broad spectrum antibiotics 2. Physicians had previously established perceptions around “best practices” for treatment that was hard to change 3. Physicians were not familiar with the content of the intervention, resulting in errors at the beginning 4. Physicians were concerns about the efficacy of simplified antibiotic regimens. 5.…	1. Outer setting: patient needs & resources 2. Characteristics of individuals: individual stage of change 3. Characteristics of individuals: knowledge & beliefs about the intervention 4. Characteristics of individuals: knowledge & beliefs about the intervention 5. Inner setting: structural characteristics 6. Inner setting: organizational incentives & rewards	1. Multi-stakeholder collaboration to deliver implementation strategies improved facility's readiness and might have accelerated improvements in provider performance on the guidelines. 2. Monthly meetings served as small group mentoring sessions to discuss problems and develop local solutions.	1. Process: engaging 2. Inner setting: Goals and Feedback
_426	L. Mahmoudi, M. Ghouchani, M. Mahi-Birjand, A. Bananzadeh and A. Akbari	2019	Not reported.	Not reported.	1. Guideline should be tailored to the local AMR pattern, and the available resources and needs of the institution 2. Provision of educational sessions facilitated compliance to the guideline 3. Presence of a clinical pharmacist in a surgical department was essential in encouraging adherence to the revised guideline.	1. Intervention characteristics: evidence strength & quality 2. Inner setting: access to knowledge & information 3. Process: Formally Appointed Internal Implementation Leaders
_439	S. Z. Butt, M. Ahmad, H. Saeed, Z. Saleem and Z. Javaid	2019	1. The layout of the operational settings might hamper the implementation of guideline 2. Clinicians were likely to use unnecessary antibiotics in surgical procedures to avoid complications and complaints by patients.	1. Inner setting: structural characteristics 2. Characteristics of individuals: other personal attributes (motivation)	1. Developing a collaborative culture among doctors, nurses and pharmacists could ensure a team effort in improving patient treatment outcomes 2. Surgeons were more willing to accept guidelines delivered by multidisciplinary professional committee.	1. Inner setting: culture 2. Inner setting: leadership engagement
